# Supplementary material for: Characterization of the Upper Respiratory Bacterial Microbiome in Critically Ill COVID-19 Patients
Source: Biomedicines. 2022 Apr 23;10(5):982. doi: 10.3390/biomedicines10050982 (PMC9138573; doi:10.3390/biomedicines10050982)
Supplement: Supplementary file 1 [file biomedicines-10-00982-s001.zip]

Archive with 5 entries (3 files):
- biomedicines-1672409-supplementary/
- biomedicines-1672409-supplementary/Supplementary Materials/
- biomedicines-1672409-supplementary/Supplementary Materials/Supplementary Figure S1.pdf
- biomedicines-1672409-supplementary/Supplementary Materials/Supplementary Figure S2.pdf
- biomedicines-1672409-supplementary/Supplementary Materials/Supplementary Tables.xlsx
